# Supplementary material for: Revisiting Mechanism of NaOH Dechlorination Treatments for Bronze Conservation in Quantitative Study
Source: Materials (Basel). 2024 Dec 14;17(24):6126. doi: 10.3390/ma17246126 (PMC11678902; doi:10.3390/ma17246126)
Supplement: Supplementary file 1 [file materials-17-06126-s001.zip]

Archive with 1 entries (1 files):
- materials-3348991-supplementary.pdf
